# Supplementary material for: A Cascara-Infused Caffeine Drink as a Social Beverage
Source: Molecules. 2025 Jun 26;30(13):2749. doi: 10.3390/molecules30132749 (PMC12250676; doi:10.3390/molecules30132749)
Supplement: Supplementary file 1 [file molecules-30-02749-s001.zip]

Archive with 1 entries (1 files):
- molecules-3678991-supplementary.pdf
